# Supplementary material for: Changes in ankle joint alignment after proximal fibular osteotomy
Source: PLoS One. 2019 Mar 22;14(3):e0214002. doi: 10.1371/journal.pone.0214002 (PMC6430369; doi:10.1371/journal.pone.0214002)
Supplement: S1 Table — (XLSX) [file pone.0214002.s001.xlsx]

## Sheet: Sheet3
171		177		184		180		10		10		10		7			38		55		85		85		7		7		-10.9		-7.7		0		0.1		-5.8		-12.9		38.2		38.2
175	171.057	179	173.755	180	184.962	181	180.472	10	11.8679	5	7.09434	6	7.49057	8	6.60377		60	45.3774	67	63.5094	90	89.9245	93	91.0755	5	6.88679	7	7.22642	-5.9	-5.79811	-8.7	-3.39434	0	0.0754717	0.3	0.249057	-12.8	-10.9925	-7.9	-7.7	35.2	36.0868	32.2	35.9358
171	3.27235	177	2.81415	184	1.90103	181	1.28008	9	1.97131	7	1.58435	10	2.03453	8	1.80106		30	10.2755	55	10.7839	93	3.8772	93	3.73574	8	1.01262	8	1.23478	-8.9	3.58836	-3.7	2.5382	0	0.151791	0.1	0.142266	-7.8	6.09173	-2	3.86881	36.2	1.75916	36.2	1.92105
175		174		183		180		10		8		8		10			48		67		93		88		7		5		-2.9		-3.7		0		0.2		-5.8		-12.9		35.2		32.2
171		167		184		181		10		7		10		8			48		45		96		95		5		7		-9.9		-2.7		0		0.3		-15.8		-7.9		36.2		36.2
177		177		189		181		13		3		5		4			30		72		86		88		7		8		-5.9		3.7		0		0.4		-30.8		-5		33		33
175		174		184		179		11		7		6		7			55		67		90		95		7		7		-10.9		0		0.2		0.3		-2.8		-12.9		35.2		35.2
171		166		183		180		12		9		9		10			25		67		93		93		5		6		-10.9		-3.7		0		0.2		-2.8		-5		40		40
162		177		188		180		15		10		11		5			30		45		93		88		8		8		2.9		-3.7		0		0.1		-15.8		-2		35.2		35.2
171		174		183		180		10		8		9		6			39		67		88		93		8		7		-10.9		6.7		0.2		0.3		-3.8		-12.9		35.2		35.2
171		165		184		177		10		7		10		8			30		60		95		95		7		5		-8.9		-3.7		0.2		0.2		-2.8		-7.9		33		33
169		175		186		180		10		7		5		8			48		67		93		80		5		7		5.9		-1.7		0		0.2		-18.8		-11.9		35.2		35.2
171		172		188		179		10		8		6		6			40		45		93		93		5		5		-4.9		-3.7		0		0.3		-7.8		-2		35.2		35.2
165		172		188		180		9		8		8		10			57		67		80		85		8		7		-9.9		3.7		0.2		0.2		-25.8		-7.9		34		34
171		174		186		179		9		7		8		7			30		55		79		93		7		9		-8.9		-4.7		0		0.3		-7.8		-7.9		36.2		36.2
171		176		183		180		13		9		5		5			60		50		92		95		8		6		-7.9		-5.7		0.5		0.1		-5.8		-11.9		39		39
166		174		186		180		12		5		5		9			57		67		92		93		7		9		-4.9		-3.7		0		0.3		-7.8		-2		38		38
171		172		187		182		9		7		11		5			30		45		92		95		7		7		-5.9		-5.7		0.5		0.2		-19.8		-7.9		39.2		39.2
167		175		181		179		12		5		5		7			57		65		88		93		7		9		-1.9		-6.7		0		0.2		-7.8		-7.9		36.2		36.2
171		174		186		181		9		7		5		8			30		55		92		95		8		7		-2.9		-3.7		0.1		0.1		-7.8		-2		35.2		35.2
175		174		183		185		13		5		5		5			65		72		93		93		7		7		-4.9		-5		0.2		0.3		-10.8		-10.9		36.2		36.2
171		172		186		181		13		7		8		5			40		45		85		90		8		7		-3.9		-3.7		0		0.5		-5.8		-3		32		32
171		177		186		180		13		5		8		9			31		60		93		93		7		7		-4.9		-4.7		0		0.1		-20		-7.9		34.2		34.2
175		177		188		182		15		9		11		5			61		72		82		80		8		8		-5.9		-3.7		0		0.1		-10.8		-5		39.2		39.2
171		177		186		180		13		8		9		4			57		67		90		93		7		9		-7.9		-4		0		0.1		-7.8		-11.9		36.2		36.2
158		174		184		182		13		9		8		5			40		67		92		90		8		8		-2.9		-3.7		0		0.2		-7.8		-20		35.2		35.2
171		172		185		180		15		7		11		6			60		45		92		90		7		6		-6.9		-4		0		0.2		-18.8		-10.9		36.2		36.2
173		174		184		182		16		5		9		4			40		67		83		90		7		5		-8.9		-2.7		0.5		0.2		-7.8		-10.9		40		40
171		172		186		180		11		9		5		8			48		45		90		93		8		8		-5.9		-3.7		0		0.2		-19.8		-5		36.2		37.2
171		172		184		180		11		7		5		5			40		67		85		93		8		9		-2.9		-3.7		0		0.2		-10.8		-7.9		35.2		35.2
168		174		186		182		15		5		8		8			55		45		95		93		7		5		-2.9		-3.7		0		0.7		-7.8		-15.9		36.2		36.2
171		175		184		180		11		7		5		8			40		67		90		82		8		9		-5.9		-4.4		0		0.7		-10.8		-5		36.2		36.2
171		172		184		182		10		5		8		8			55		60		92		93		7		8		-2.9		-3.7		0		0.2		-10.8		-10.9		35.2		35.2
176		172		184		180		10		7		5		8			40		45		90		93		8		8		-5.9		2		0.5		0.5		-10.8		-5		35.2		35.2
171		174		184		182		11		7		5		8			55		67		88		93		7		9		-5.9		-3.7		0		0.2		-7.8		-7.9		36.2		35.2
171		175		186		180		12		5		8		5			48		72		92		93		8		8		2.9		-3.7		0		0.3		-10.8		-5		36.2		36.2
171		174		184		182		11		9		11		8			55		50		90		85		7		8		-5.9		-3.7		0		0.3		-7.8		-10.9		36.2		36.2
171		172		190		180		14		7		10		5			48		72		91		93		5		7		-8.9		-1.7		0		0.2		-10.8		-5		36.2		36.2
171		170		184		180		11		9		6		5			57		72		90		93		7		5		-5.9		-3.7		0		0.1		-20.8		-7.9		36.2		36.2
171		174		186		182		15		7		5		8			45		67		95		85		7		6		-2.9		-5		0		0.3		-7.8		-5		36.2		35.2
171		175		184		180		16		5		8		3			57		75		90		90		5		5		-5.9		-3.7		0		0.2		-25.8		-5		36.2		36.2
177		172		184		180		11		7		8		7			40		67		93		95		7		8		-5.9		-4		0		0.1		-7.8		-5		36.2		36.2
171		174		186		180		11		9		5		5			48		75		93		95		7		8		-2.9		-5		0		0.2		-10.8		-5		36.2		36.2
171		173		186		178		13		7		8		7			40		67		90		93		5		8		-5.9		-3.7		0		0.5		-7.8		-5		36.2		36.2
177		170		182		180		11		5		8		5			45		72		92		92		7		8		-3.9		-4		0		0.2		-7.8		-13.9		36.2		35.2
171		174		184		182		15		9		8		5			48		77		86		90		5		8		-5.9		-3.7		0		0.2		-5.8		-5		41		41
171		177		186		180		13		7		8		8			40		72		90		90		7		5		-11.9		-3.7		0.2		0.5		-12.8		-7.9		36.2		36.2
171		174		184		182		13		5		8		4			55		82		92		93		7		8		-5.9		-3.7		0		0.1		-7.8		-5		36.2		36.2
171		177		186		180		10		7		5		8			45		78		85		90		7		7		-5.9		-4		0		0.2		-12.8		-7.9		36.2		36.2
171		179		186		180		11		9		8		8			45		80		93		90		7		7		-2.9		-3.7		0.4		0.4		-7.8		-5		36.2		36.2
171		174		184		179		13		7		8		4			40		67		90		93		7		8		-5.9		-3.7		0		0.1		-12.8		-7.9		36.2		36.2
171		172		186		180		13		9		5		5			45		72		83		90		7		7		-8.9		-3.7		0		0.2		-7.8		-5		36.2		36.2
171		174		184		182		13		7		8		8			35		75		88		90		5		8		-11.9		-4		0.3		0.3		-12.8		-7.9		32		32

## Sheet: Sheet1
#REF!
#REF!
